# Supplementary material for: Evaluation of the Safety, Tolerability and Immunogenicity of ShigETEC, an Oral Live Attenuated Shigella-ETEC Vaccine in Placebo-Controlled Randomized Phase 1 Trial
Source: Vaccines (Basel). 2022 Feb 21;10(2):340. doi: 10.3390/vaccines10020340 (PMC8879453; doi:10.3390/vaccines10020340)
Supplement: Supplementary file 1 [file vaccines-10-00340-s001.zip]

Archive with 1 entries (1 files):
- vaccines-1562178-supplementary.pdf
